# Supplementary material for: Assessing the Control of Postharvest Gray Mold Disease on Tomato Fruit Using Mixtures of Essential Oils and Their Respective Hydrolates
Source: Plants (Basel). 2021 Aug 20;10(8):1719. doi: 10.3390/plants10081719 (PMC8401415; doi:10.3390/plants10081719)
Supplement: Supplementary file 1 [file plants-10-01719-s001.zip]

Archive with 1 entries (1 files):
- plants-1337191-supplementary.pdf
